# Supplementary material for: Toxicity Responses from Tributyltin Chloride on Haarder (Planiliza haematocheila) Livers: Oxidative Stress, Energy Metabolism Dysfunction, and Apoptosis
Source: Curr Issues Mol Biol. 2025 Jul 8;47(7):526. doi: 10.3390/cimb47070526 (PMC12293897; doi:10.3390/cimb47070526)
Supplement: Supplementary file 1 [file cimb-47-00526-s001.zip]

Archive with 1 entries (1 files):
- cimb-3712110-supplementary.pdf
